# Supplementary material for: LHX2 Is a Potential Biomarker and Associated with Immune Infiltration in Breast Cancer
Source: Cancers (Basel). 2023 May 16;15(10):2773. doi: 10.3390/cancers15102773 (PMC10216828; doi:10.3390/cancers15102773)
Supplement: Supplementary file 1 [file cancers-15-02773-s001.zip]

Archive with 5 entries (5 files):
- .DS_Store
- Figure supplement.pdf
- Table S1 .xlsx
- Table S2.xlsx
- Table S3.xlsx
