# Supplementary material for: LHX2 Is a Potential Biomarker and Associated with Immune Infiltration in Breast Cancer
Source: Cancers (Basel). 2023 May 16;15(10):2773. doi: 10.3390/cancers15102773 (PMC10216828; doi:10.3390/cancers15102773)
Supplement: Supplementary file 1 [file cancers-15-02773-s001.zip › Table S1 .xlsx]

## Sheet: Sheet1
Sample size of Univariate and Multivariate Cox regression analysis
	Characteristics	N
1	Age	1082
	<=60	601
	>60	481
2	T stage	1079
	T1	276
	T2&T3&T4	803
3	N stage	1063
	N0	514
	N1&N2&N3	549
4	M stage	922
	M0	902
	M1	20
5	Pathologic stage	1059
	Stage I	180
	Stage II&Stage III&Stage IV	879
6	LHX2	1082
	Low	540
	High	542
Sample size of analyses of clinicopathological features of BRCA
1	T stage	1079
	T1	276
	T2&T3&T4	803
2	N stage	1063
	N0	514
	N1&N2&N3	549
3	M stage	922
	M0	902
	M1	20
4	Pathologic stage	1059
	Stage I	180
	Stage II&Stage III&Stage IV	879
5	PR status	1034
	positive	692
	negative	342
6	ER status
	positive	797
	negative	240
7	HER2 status
	positive	157
	negative	560
8	Memopause status	936
	Pre	230
	Post	706
9	Race	997
	White	755
	Black	182
	Asia	60
10	PAM50	1087
	LumA&LumB	770
	Normal	40
	HER2 status	82
	Basal	195
