# Supplementary material for: LHX2 Is a Potential Biomarker and Associated with Immune Infiltration in Breast Cancer
Source: Cancers (Basel). 2023 May 16;15(10):2773. doi: 10.3390/cancers15102773 (PMC10216828; doi:10.3390/cancers15102773)
Supplement: Supplementary file 1 [file cancers-15-02773-s001.zip › Table S3.xlsx]

## Sheet: Sheet1
The list of primers used in Real-time PCR
	Sequence (5’-3’)
GENE	Forward primer	Reverse primer
Human Real-time quantitative PCR
LHX2	GGGTCCTCCAGGTCTGGTT	GTTGGAGAGCTCCGAGGC
GAPDH	AGCCACATCGCTCAGACAC	GCCCAATACGACCAAATCC
Target sequences of LHX2 small interfering RNAs(siRNAs)
siRNAs	Forward primer	Reverse primer
si1-LHX2	CGGACCAUGAAGUCUUACUTT	AGUAAGACUUCAUGGUCCGTT
si2-LHX2	GCAAGAUCUCGGACCGCUATT	UAGCGGUCCGAGAUCUUGCTT
Antibodies used in western blotting assay
Antibody	Catalog Number	Dilutions
anti-GAPDH	(GeneTex, GTX100118)	WB 1:5000
anti-LHX2	(Abcam, ab184337)	WB 1:1000
anti-PI3K	(ABclonal, A4992)	WB 1:2000
anti-Phospho-PI3K	(ABclonal, AP0854)	WB 1:1000
anti-AKT1	(ABclonal, A11016)	WB 1:1000
anti-Phospho-AKT1	(ABclonal, AP0140)	WB 1:1000
anti-Bax	(ABclonal, A19684)	WB 1:1000
anti-Bcl-2	(ABclonal, A0208)	WB 1:1000
HRP Goat Anti-Rabbit IgG	(ABclonal, AS014)	WB 1:10000
Antibodies used in IHC
Antibody	Catalog Number	Dilutions
anti-CD3	(AiFang, SAF014)	IHC 1:200
anti-CD4	(Abcam, ab183685)	IHC 1:500
HRP Goat Anti-Rabbit IgG	(AiFang, AFIHC003)	ready-to-use type
Antibodies and dye used in immunofluorescence
Antibody	Catalog Number	Dilutions
anti-CD3	(AiFang, SAF014)	IHC 1:3000
anti-CD4	(Abcam, ab183685)	IHC 1:100
Goat Anti-Rabbit IgG(H+L)-Alexa Fluor@488	(AiFang, AFSA005)	IHC 1:200
HRP Goat Anti-Rabbit IgG	(AiFang, AFIHC003)	ready-to-use type
TYR-570 fluorescent dye (red light)	(AiFang,AFIHC023)	ready-to-use type
DAPI	(Beyotime,C1002)	ready-to-use type
